# Supplementary material for: Tissue-Nonspecific Alkaline Phosphatase (TNAP) as the Enzyme Involved in the Degradation of Nucleotide Analogues in the Ligand Docking and Molecular Dynamics Approaches
Source: Biomolecules. 2021 Jul 27;11(8):1104. doi: 10.3390/biom11081104 (PMC8391816; doi:10.3390/biom11081104)
Supplement: Supplementary file 1 [file biomolecules-11-01104-s001.zip]

Archive with 1 entries (1 files):
- biomolecules-1285034-supplementary.pdf
